# Supplementary material for: Clinical assessment of children with long COVID syndrome
Source: Pediatr Res. 2022 Dec 7;93(6):1616–25. doi: 10.1038/s41390-022-02378-0 (PMC10172119; doi:10.1038/s41390-022-02378-0)
Supplement: Supplementary file 2 — Supp_Table_S5 [file 41390_2022_2378_MOESM2_ESM.xlsx]

## Sheet: Sheet1
Table S5. List of abnormal findings
Examinations	Positive findings	Number of findings
GENERAL
Neck US
	cervical lymphadenopathy	1
	thyreoiditis	6
6mWT*
	had to stop	2
	SpO2<95%	3
	pulse>1,5xnormal	7
	dyspnoe	6
	chest pain	4
	palpitation	3
	dizziness	2
	coughing	1
NEUROLOGIC
Neurological physical findings
	Intermitting blurred vision	1
	Congenital nystagmus	1
	Right eyelid ptosis, psychomotor slowness, slightly slurred speech	1
	Bilateral diplopia, uncertainty in tandem Romberg test	1
	Minimal instability in tandem Romberg test and bilateral horizontal nystagmus, decreased overall muscle strength, can’t walk without help, psychomotor slowing	1
Head MRI
Cranial, craniospinal MRI, MRA	On both sides, small signal enhancements are seen symmetrically in the FLAIR images according to the nucleus caudatus body-tail region. Differences can be identified uncertainly in both T2 and 3D T1 images. Several liquor signal intensity formulas can be seen: in the splenium corporis callosi, on the left in the truncus, in the left crus temporalis-subinsular region. These are likely to correspon…	Conclusion: The bilateral caudate finding could be a minor gliotic lesion, but is more likely to correspond to an artifact.
Cranial, craniocervical acute MRI, MRA, MRS	Dominantly on the left side paratrigonally in the lateral axial plane closlely next to the optic tracts, there is a moderate T2-FLAIR enhancement with the maximum size of 3x10 (II x ap) mm, as far as it can be judged, with slightly increased diffusion. Some of the ethmoid cells are filled with fluid on the right dorsal side.	Conclusion: No verified encephalitis or tumor. Minimal, aspecific paratrigonal signal abnormalities, their clinical significance is questionable.
MENTAL HEALTH
	Attention, concentration and memory deficits	2
	Mood disorders	12
	ADHD in obs.	1
	ASD in obs.	1
	Psychosis	1
CARDIOVASCULAR
Echocardiography
	Mitral insufficiency	2
	Atrial septal defect in obs.	1
	Left ventricle false tendon	1
	Myocarditis	1
ECG
	Post-viral tachycardia	2
	Long QT-syndrome	1
	Bradycardia	1
GASTROINTESTINAL
Specialist consultation
	Reflux	2
	Lactose-intolerance	1
	Dysbacteriosis	1
	Post-infectious abdominal pain	13
Abdominal US
	Steatosis hepatis	1
	Duplex renal collecting system	2
	Lymphadenitis	1
	Renal nutcracker syndrome	1
	Horseshoe kidney	1
H2 breath test
	Dysbacteriosis	1
	Lactose-intolerance	1
EAR-NOSE-THROAT & OPHTALMOLOGY
ENT+otoneurology specialist
	Serosal otitis	1
	Palatine tonsil as a possible infection source	1
	Grade I spontaneous right-sided nystagmus, Pointing aside to the right in Bárány, Indicates dizziness of a rotating nature in Romberg, gait with uncertain dizziness of a rotating nature.	1
Ophtalmology specialist
	Doubled vision	1
	Myopia or hyperopia	5
	Astigmatism	1
MUSCULOSCELETAL
Knee ultrasound
	Unilateral minimal fluid	1
	Infrapatellar plica sy. in obs.	1
PULMONARY
Sternocostal MRI
	Unilateral pleural fluid	1
Chest X-Ray
	Unilateral minimal infiltration	1
	Prominent bronchovascular markings	2
	Minimal bilateral pleural fluid	1
Lung function test
	Obstructive pulmonary disease	10
	Restrictive pulmonary disease	1
DERMATOLOGIC
Specialist consultation
	Rashes	3
	COVID foot	1
	Schönlein-Henoch purpura	1
*Positive result: Subject had to stop during the 6 minutes, or had a drop in SpO2 <95%, or their heart rate elevated to 1.5x of their resting heart rate. In the definition, we did not include the observed symptoms of dyspnoe, chest pain, palpitation, dizziness, coughing.
